# Supplementary material for: Association between the baseline gene expression profile in periapical granuloma and periapical wound healing after surgical endodontic treatment
Source: Sci Rep. 2022 Aug 15;12:13824. doi: 10.1038/s41598-022-17774-z (PMC9378616; doi:10.1038/s41598-022-17774-z)
Supplement: Supplementary file 1 — Supplementary Information. [file 41598_2022_17774_MOESM1_ESM.xlsx]

## Sheet: Raw CT
																																		beta globin ct values
	Sample 1				Sample 2				Sample 3 repeat				Sample 5				Sample 6				Sample 7 repeat				Sample 8				sample 9							average
	CT1	CT2	Ave. CT		CT1	CT2	Ave. CT		CT1	CT2	Ave. CT		CT1	CT2	Ave. CT		CT1	CT2	Ave. CT		CT1	CT2	Ave. CT		CT1	CT2	Ave. CT		CT1	CT2	AVERAGE		1	26.1898	26.4558	26.3228
B-ACTIN	27.919	27.48	27.6995		26.77	28.89	27.83		27.55	27.32	27.435		29.06	29.01	29.035		26.49	26.41	26.45		26.83	26.19	26.51		24.42	26.45	25.44		32.98	32.89	32.94		2	26.1689	26.1858	26.1774
COL1A1	0	0	0		38.51	38.02	38.265		0	0	0		0	0	0		36.18	36.91	36.545		26.7	25.82	26.26		31.09	31.44	31.27		0	0	0		3	28.0331	28.3426	28.1879
VTN	31.94	31.43	31.685		28.75	28.95	28.85		31.91	32.63	32.27		32.01	31.21	31.61		28.25	27.35	27.8		30.75	31.55	31.15		26.98	26.65	26.82		37.99	36.1489	37.07		7	26.7974	26.6881	26.7427
ITGA5	0	0	0		0	0	0		0	0	0		0	0	0		38.1	37.83	37.965		31.26	31.4	31.33		35.16	34.65	34.91		0	0	0		8	24.1546	24.5092	24.3319
IL4	0	0	0		0	0	0		0	0	0		30.68	31.22	30.95		27.5	27.17	27.335		29.1	28.62	28.86		24.99	25.19	25.09		0	0	0		27	26.6242	26.1247	26.3745
ANGPT	0	0	0		0	0	0		30.37	31.42	30.895		31.05	30.09	30.57		28.41	27.58	27.995		29.63	30.48	30.06		26.55	26.26	26.41		35.13	35.43	35.28		5	27.5589	26.9456	27.2522
TNF	31.39	30.35	30.87		29.48	29.26	29.37		30.31	31.19	30.75		30.88	31.58	31.23		28.89	27.85	28.37		31.44	29.71	30.58		25.49	26.89	26.19		35.48	35.64	35.56		6	31.6995	32.0701	31.8848
CTGF	0	0	0		0	0	0		30.81	32.04	31.425		31.98	30.11	31.045		27.26	28.14	27.7		29.66	28.93	29.3		25.02	26.01	25.52		35.08	35.33	35.2		12	24.7879	24.9604	24.8741
VEGFA	36.21	35.65	36.21		33.99	35.83	34.91		32.99	34.78	33.885		0	0	0		35.61	35.02	35.3138		32.45	33.21	32.83		33.98	36.89	35.44		35.79	35.85	35.82		16	27.3001	27.4649	27.3825
																																	18	26.7563	27.1051	26.9307
	sample 10				Sample 11				sample 12				sample 13				sample 16				sample 17				sample 18				sample 19				19	26.3687	26.7386	26.5536
	CT1	CT2	AVERAGE		CT1	CT2	Ave. CT		CT1	CT2	AVERAGE		CT1	CT2	AVERAGE		CT1	CT2	AVERAGE		CT1	CT2	AVERAGE		CT1	CT2	AVERAGE		CT1	CT2	AVERAGE		24	25.1257	25.4881	25.3069
B-ACTIN	32.58	31.07	31.83		27.155	26.92	27.0375		39.14	36.16	37.65		27.56	27.69	27.62		31.6	31.01	31.31		39.14	36.16	37.65		27.56	27.69	27.62		28.3	27.97	28.14		9	27.4705	27.2479	27.3592
COL1A1	0	0	0		0	0	0		0	0	0		0	0	0		0	0	0		0	0	0		0	0	0		0	0	0		10	22.8646	23.0078	22.9362
VTN	33.24	33.35	33.3		29.61	28.71	29.16		36.13	33.64	34.88		29.99	30.03	30.01		33.24	33.35	33.3		36.13	33.64	34.88		29.99	30.03	30.01		30.22	30.48	30.35		11	25.2631	25.2562	25.2596
ITGA5	0	0	0		24.16	23.15	23.6534		0	0	0		36.3	36.5	36.4		0	0	0		0	0	0		36.52	36.4	36.46		0	0	0		13	30.5431	29.7209	30.132
IL4	0	0	0		36.12	30.01	33.065		33.81	32.86	33.33		29.47	29.71	29.59		0	0	0		33.81	32.86	33.33		29.47	29.71	29.59		29.17	28	28.58		17	29.3017	30.1319	29.7168
ANGPT	0	0	0		28.76	28.15	28.455		33.22	35.8	34.51		29.43	29.12	29.27		0	0	0		33.22	35.8	34.51		29.43	29.12	29.27		29.09	29.27	29.18		20	26.7855	28.2942	27.5399
TNF	0	0	0		28.22	28.49	28.355		33.9	33.9	33.9		30.45	29.97	30.21		0	0	0		34.6	32.58	33.59		30.65	29.99	30.32		29.52	29.53	29.53		26	29.1115	28.7197	28.9156
CTGF	0	0	0		28.98	30.29	29.635		33.64	34.73	34.19		30.48	30.55	30.51		0	0	0		34.91	33.47	34.19		30.48	30.55	30.51		30.12	30.13	30.13		30	25.4785	25.314	25.3963
VEGFA	32.91	32.21	32.56		32.25	31.05	31.65		32.5	32.5	32.5		35.58	35.56	35.57		35.81	35.81	35.81		32.46	32.7	32.58		35.52	35.58	35.55		35.54	35.94	35.74		4	29.7064	29.4538	29.5801
																																	14	32.6501	32.1332	32.3916
																																	15	30.6453	30.1514	30.3983
																																	22	25.0884	25.3438	25.2161
	sample 20				sample 24				Sample 26 repeat				sample 27				sample 30																29	30.6986	30.7334	30.716
	CT1	CT2	AVERAGE		CT1	CT2	AVERAGE		CT1	CT2	Ave. CT		CT1	CT2	AVERAGE		CT1	CT2	AVERAGE														23	25.1253	25.4216	25.2734
B-ACTIN	25.18	24.33	24.76		27.16	26.3	26.73		26.3636	26.1421	26.2528		26.07	25.79	25.93		25.29	25.34	25.32
COL1A1	35.72	36.53	36.12		0	0	0		0	0	0		24.72	24.47	24.6		0	0	0														du145	24.9092	25.2631	25.0861
VTN	26.21	26.12	26.16		28.59	28.42	28.5		30.2346	30.6167	30.4256		28.96	28.82	28.89		38.05	38.21	38.13														pbmcs	29.1483	29.2444	29.1964
ITGA5	0	0	0		0	0	0		0	0	0		32.44	34.55	33.5		0	0	0
IL4	34.28	32.08	33.18		0	0	0		29.3006	29.1422	29.2214		31.72	29.54	30.63		27.44	30.97	29.2
ANGPT	24.8	24.77	24.78		26.97	26.73	26.85		31.2131	31.1958	31.2044		27.29	27.48	27.39		26.68	27.02	26.85
TNF	25.14	25.11	25.13		26.9	26.76	26.83		30.2168	29.3688	29.7928		0	0	0		27.45	27.57	27.51
CTGF	25.17	25.37	25.27		27.77	27.53	27.65		32.2586	30.4525	31.3555		27.31	27.54	27.42		28.03	27.94	27.98
VEGFA	35.52	35.52	35.52		36.28	35.77	36.02		34.42	34.9	34.6598		30.25	30.37	30.31		35.06	33.97	34.52
	Sample 4 repeat				sample 14				sample 15				sample 22				sample 29				Sample 23
	CT1	CT2	Ave. CT		CT1	CT2	AVERAGE		CT1	CT2	AVERAGE		CT1	CT2	AVERAGE		CT1	CT2	AVERAGE		CT1	CT2	Ave. CT
B-ACTIN	27.44	27.38	27.41		28.3	27.97	28.14		32.82	33.07	32.94		26.19	25.88	26.03		24.72	24.63	24.68		28.08	27.86	27.97
COL1A1	0	0	0		0	0	0		0	0	0		0	0	0		34.71	33.82	34.26		32.57	31.89	32.23
VTN	32.6265	30.6863	31.6564		30.22	30.48	30.35		37.57	36.59	37.08		28.72	28.62	28.67		29.13	29.19	29.16		28.95	28.56	28.755
ITGA5	0	0	0		0	0	0		0	0	0		0	0	0		0	0	0		24.1	25.09	24.595
IL4	31.1753	31.6258	31.4005		29.17	28	28.58		0	0	0		0	0	0		29.96	39.15	34.56		28.05	28.47	28.26
ANGPT	32.0422	30.533	31.2876		29.09	29.27	29.18		35.47	35.06	35.27		26.35	26.65	26.5		26.62	26.52	26.57		29.01	28.19	28.6
TNF	33.1096	32.2092	32.6594		29.52	29.53	29.53		35.48	35.64	35.56		27.29	27.29	27.29		26.77	26.67	26.72		27.27	30.59	28.93
CTGF	31.4267	33.2824	32.3545		30.12	30.13	30.13		35.08	35.33	35.2		27.84	28.41	28.12		27.28	27.93	27.61		29.89	30.98	30.435
VEGFA	36.08	33.24	34.66		36.1	35.35	35.72		35.11	34.81	34.96		27.28	27.37	27.32		33	34.49	33.75		36.18	35.99	36.085
Positive controls
	DU145 Cells					PBMCs				Negative control (NON TEMPLATE CONTROL) was run in duplicate with each experiment
	CT1	CT2	Ave. CT			CT1	CT2	Ave. CT
B-ACTIN	17.2054	16.8934	17.0494		B-ACTIN	27.702	27.8726	27.7873
COL1A1	32.3626	32.3833	32.3729		COL1A1	33.3756	34.355	33.8653
VTN	28.5499	27.7371	28.1435		VTN	31.022	32.2485	31.6353
ITGA5	24.2875	24.0554	24.1715		ITGA5	0	0	0
IL4	31.9179	29.7188	30.8184		IL4	32.0676	31.757	31.9123
ANGPT	29.5976	31.0501	30.3238		ANGPT	31.0359	29.7102	30.3731
TNF	30.2368	29.9462	30.0915		TNF	30.7563	31.4475	31.1019
CTGF	23.5612	23.6226	23.5919		CTGF	31.8312	31.0725	31.4518
VEGFA	22.0105	21.4983	21.7544		VEGFA	33.9509	38.3933	36.1721

## Sheet: RGE actin
			average CT value	CT value			average CT value			average CT value			average CT value			average CT value			average CT value			average CT value			average CT value
		Control	B-ACTIN	COL1A1	relative GE		VTN	relative GE		ITGA5	relative GE		IL4	relative GE		ANGPT	relative GE		TNF	relative GE		CTGF	relative GE		VEGFA	relative GE
	1	Sample1	27.7067	0	-27.7067		31.6	3.89333		0	-27.7067		0	-27.7067		0	-27.7067		30.9233	3.21667		0	-27.7067		36.2	8.49333
	2	Sample 2	27.833	38.22	10.387		28.84	1.007		0	-27.833		0	-27.833		0	-27.833		29.36	1.527		0	-27.833		34.93	7.097
	3	sample3	27.435	0	-27.435		32.27	4.835		0	-27.435		0	-27.435		30.895	3.46		30.75	3.315		31.425	3.99		33.885	6.45
	7	sample7	26.5133	26.26	-0.2533		31.1513	4.638		31.3275	4.8142		28.8609	2.3476		30.0562	3.5429		30.5774	4.0641		29.2954	2.7821		32.83	6.3167
	8	sample8	25.4333	31.1667	5.7334		26.82	1.3867		34.91	9.4767		25.0967	-0.3366		26.4767	1.0434		26.18	0.7467		25.5333	0.1		35.435	10.0017
	27	sample27	25.93	24.6	-1.33		28.89	2.96		33.5	7.57		30.63	4.7		27.39	1.46		0	-25.93		27.42	1.49		30.31	4.38
	5	sample5	29.03	0	-29.03		31.6567	2.6267		0	-29.03		30.94	1.91		30.4633	1.4333		31.2033	2.1733		31.04	2.01		0	-29.03
	6	sample6	26.45	36.5433	10.0933		27.76	1.31		37.9233	11.4733		27.3767	0.9267		27.995	1.545		28.2933	1.8433		27.7533	1.3033		35.36	8.91
	9	sample9	32.94	0	-32.94		37.07	4.13		0	-32.94		0	-32.94		35.2	2.26		35.56	2.62		35.2	2.26		35.81	2.87
	10	sample10	31.83	0	-31.83		33.3	1.47		0	-31.83		0	-31.83		0	-31.83		0	-31.83		0	-31.83		32.56	0.73
	11	Sample11	27.04	0	-27.04		29.16	2.12		23.666	-3.374		33.06	6.02		28.46	1.42		28.34	1.3		29.63	2.59		31.65	4.61
	12	sample12	37.65	0	-37.65		34.88	-2.77		0	-37.65		33.33	-4.32		34.51	-3.14		33.9	-3.75		34.19	-3.46		32.5	-5.15
	13	sample13	27.62	0	-27.62		30.01	2.39		36.4	8.78		29.59	1.97		29.27	1.65		30.21	2.59		30.51	2.89		35.58	7.96
	16	sample16	31.3	0	-31.3		33.3	2		0	-31.3		0	-31.3		0	-31.3		0	-31.3		0	-31.3		35.8	4.5
	17	sample17	37.65	0	-37.65		34.88	-2.77		0	-37.65		33.33	-4.32		34.51	-3.14		33.9	-3.75		34.19	-3.46		32.5	-5.15
	18	sample18	27.62	0	-27.62		30.01	2.39		36.39	8.77		29.59	1.97		29.27	1.65		30.32	2.7		30.51	2.89		35.58	7.96
	19	sample19	28.14	0	-28.14		30.35	2.21		0	-28.14		28.58	0.44		29.18	1.04		29.53	1.39		30.13	1.99		35.74	7.6
	20	sample20	24.76	36.13	11.37		26.16	1.4		0	-24.76		33.18	8.42		24.78	0.02		25.13	0.37		25.27	0.51		35.52	10.76
	26	sample26	26.2528	0	-26.2528		30.4256	4.1728		0	-26.2528		29.2214	2.9686		31.2044	4.9516		29.7928	3.54		31.3555	5.1027		34.67	8.4172
	24	sample24	26.73	0	-26.73		28.5	1.77		0	-26.73		0	-26.73		26.85	0.12		26.83	0.1		27.65	0.92		36.02	9.29
	30	sample 30	25.32	0	-25.32		38.13	12.81		0	-25.32		29.2	3.88		26.85	1.53		27.51	2.19		27.98	2.66		34.52	9.2
	4	sample4	27.41	0	-27.41		31.6564	4.2464		0	-27.41		31.4005	3.9905		31.2876	3.8776		32.6594	5.2494		32.3545	4.9445		34.66	7.25
	14	sample14	28.14	0	-28.14		30.35	2.21		0	-28.14		28.58	0.44		29.18	1.04		29.53	1.39		30.13	1.99		35.74	7.6
	15	sample15	32.94	0	-32.94		37.07	4.13		0	-32.94		0	-32.94		35.2	2.26		35.56	2.62		35.2	2.26		34.96	2.02
	22	sample22	26.03	0	-26.03		28.67	2.64		0	-26.03		0	-26.03		26.5	0.47		27.29	1.26		28.12	2.09		27.32	1.29
	29	sample 29	24.68	34.26	9.58		29.16	4.48		0	-24.68		34.56	9.88		26.57	1.89		26.72	2.04		27.61	2.93		33.74	9.06
	23	Sample23	27.97	32.29	4.32		28.72	0.75		24.59	-3.38		28.2	0.23		28.6	0.63		28.97	1		30.42	2.45		36.09	8.12
		DU145 Cells	17.0494	32.3729	15.3235		28.1435	11.0941		24.1715	7.12203		30.8184	13.7689		30.3238	13.2744		30.0915	13.042		23.5919	6.54248		21.7544	4.70496
		PBMCs	27.7873	33.8653	6.078		31.6353	3.84796		0	-27.7873		31.9123	4.12499		30.3731	2.58578		31.1019	3.31459		31.4518	3.66455		36.1721	8.38479
	Healer at 12 months
	Healer at 6 months
	Non healer

## Sheet: RGE Globin
			average CT value	CT value			average CT value			average CT value			average CT value			average CT value			average CT value			average CT value			average CT value
		Control	B-globin	COL1A1	relative GE		VTN	relative GE		ITGA5	relative GE		IL4	relative GE		ANGPT	relative GE		TNF	relative GE		CTGF	relative GE		VEGFA	relative GE
	1	Sample1	26.3228	0	-26.3228		31.6	5.27721		0	-26.3228		0	-26.3228		0	-26.3228		30.9233	4.60055		0	-26.3228		36.2	9.87721
	2	Sample 2	26.1774	38.22	12.0426		28.84	2.66264		0	-26.1774		0	-26.1774		0	-26.1774		29.36	3.18264		0	-26.1774		34.93	8.75264
	3	sample3	28.1879	0	-28.1879		32.27	4.08214		0	-28.1879		0	-28.1879		30.895	2.70714		30.75	2.56214		31.425	3.23714		33.885	5.69714
	7	sample7	26.7427	26.26	-0.48271		31.1513	4.40859		31.3275	4.58479		28.8609	2.11819		30.0562	3.31349		30.5774	3.83469		29.2954	2.55269		32.83	6.08729
	8	sample8	24.3319	31.1667	6.8348		26.82	2.4881		34.91	10.5781		25.0967	0.764803		26.4767	2.1448		26.18	1.8481		25.5333	1.2014		35.435	11.1031
	27	sample27	26.3745	24.6	-1.77447		28.89	2.51553		33.5	7.12553		30.63	4.25553		27.39	1.01553		0	-26.3745		27.42	1.04553		30.31	3.93553
	5	sample5	27.2522	0	-27.2522		31.6567	4.40445		0	-27.2522		30.94	3.68775		30.4633	3.21105		31.2033	3.95105		31.04	3.78775		0	-27.2522
	6	sample6	31.8848	36.5433	4.65846		27.76	-4.12484		37.9233	6.03846		27.3767	-4.50814		27.995	-3.88984		28.2933	-3.59154		27.7533	-4.13154		35.36	3.47516
	9	sample9	24.8741	0	-24.8741		37.07	12.1959		0	-24.8741		0	-24.8741		35.2	10.3259		35.56	10.6859		35.2	10.3259		35.81	10.9359
	10	sample10	27.3825	0	-27.3825		33.3	5.91753		0	-27.3825		0	-27.3825		0	-27.3825		0	-27.3825		0	-27.3825		32.56	5.17753
	11	Sample11	26.9307	0	-26.9307		29.16	2.2293		23.666	-3.2647		33.06	6.1293		28.46	1.5293		28.34	1.4093		29.63	2.6993		31.65	4.7193
	12	sample12	26.5536	0	-26.5536		34.88	8.32638		0	-26.5536		33.33	6.77638		34.51	7.95638		33.9	7.34638		34.19	7.63638		32.5	5.94638
	13	sample13	25.3069	0	-25.3069		30.01	4.70311		36.4	11.0931		29.59	4.28311		29.27	3.96311		30.21	4.90311		30.51	5.20311		35.58	10.2731
	16	sample16	27.3592	0	-27.3592		33.3	5.94079		0	-27.3592		0	-27.3592		0	-27.3592		0	-27.3592		0	-27.3592		35.8	8.44079
	17	sample17	22.9362	0	-22.9362		34.88	11.9438		0	-22.9362		33.33	10.3938		34.51	11.5738		33.9	10.9638		34.19	11.2538		32.5	9.56381
	18	sample18	25.2596	0	-25.2596		30.01	4.75037		36.39	11.1304		29.59	4.33037		29.27	4.01037		30.32	5.06037		30.51	5.25037		35.58	10.3204
	19	sample19	30.132	0	-30.132		30.35	0.218001		0	-30.132		28.58	-1.552		29.18	-0.951999		29.53	-0.601999		30.13	-0.00199878		35.74	5.608
	20	sample20	29.7168	36.13	6.41319		26.16	-3.55681		0	-29.7168		33.18	3.46319		24.78	-4.93681		25.13	-4.58681		25.27	-4.44681		35.52	5.80319
	26	sample26	27.5399	0	-27.5399		30.4256	2.88573		0	-27.5399		29.2214	1.68153		31.2044	3.66453		29.7928	2.25293		31.3555	3.81563		34.67	7.13013
	24	sample24	28.9156	0	-28.9156		28.5	-0.415576		0	-28.9156		0	-28.9156		26.85	-2.06558		26.83	-2.08558		27.65	-1.26558		36.02	7.10442
	30	sample 30	25.3963	0	-25.3963		38.13	12.7337		0	-25.3963		29.2	3.80372		26.85	1.45372		27.51	2.11372		27.98	2.58372		34.52	9.12372
	4	sample4	29.5801	0	-29.5801		31.6564	2.07631		0	-29.5801		31.4005	1.82041		31.2876	1.70751		32.6594	3.07931		32.3545	2.77441		34.66	5.07991
	14	sample14	32.3916	0	-32.3916		30.35	-2.04161		0	-32.3916		28.58	-3.81161		29.18	-3.21161		29.53	-2.86161		30.13	-2.26161		35.74	3.34839
	15	sample15	30.3983	0	-30.3983		37.07	6.67166		0	-30.3983		0	-30.3983		35.2	4.80166		35.56	5.16166		35.2	4.80166		34.96	4.56166
	22	sample22	25.2161	0	-25.2161		28.67	3.4539		0	-25.2161		0	-25.2161		26.5	1.2839		27.29	2.0739		28.12	2.9039		27.32	2.1039
	29	sample 29	30.716	34.26	3.54403		29.16	-1.55597		0	-30.716		34.56	3.84403		26.57	-4.14597		26.72	-3.99597		27.61	-3.10597		33.74	3.02403
	23	Sample23	25.2734	32.29	7.01656		28.72	3.44656		24.59	-0.683437		28.2	2.92656		28.6	3.32656		28.97	3.69656		30.42	5.14656		36.09	10.8166
		DU145 Cells	25.022	32.3729	7.3509		28.1435	3.12146		24.1715	-0.85057		30.8184	5.79634		30.3238	5.30179		30.0915	5.06944		23.5919	-1.43011		21.7544	-3.26763
		PBMCs	29.1964	33.8653	4.66892		31.6353	2.43888		0	-29.1964		31.9123	2.71591		30.3731	1.1767		31.1019	1.90551		31.4518	2.25546		36.1721	6.9757
	Healer at 12 months
	Healer at 6 months
	Non healer

## Sheet: average actin and globin
			average CT value	average CT value		CT value			average CT value			average CT value			average CT value			average CT value			average CT value			average CT value			average CT value
		Control	B-ACTIN	B-globin	av	COL1A1	relative GE		VTN	relative GE		ITGA5	relative GE		IL4	relative GE		ANGPT	relative GE		TNF	relative GE		CTGF	relative GE		VEGFA	relative GE
	1	Sample1	27.7067	26.3228	27.0147	0	-27.0147		31.6	4.58527		0	-27.0147		0	-27.0147		0	-27.0147		30.9233	3.90861		0	-27.0147		36.2	9.18527
	2	Sample 2	27.833	26.1774	27.0052	38.22	11.2148		28.84	1.83482		0	-27.0052		0	-27.0052		0	-27.0052		29.36	2.35482		0	-27.0052		34.93	7.92482
	3	sample3	27.435	28.1879	27.8114	0	-27.8114		32.27	4.45857		0	-27.8114		0	-27.8114		30.895	3.08357		30.75	2.93857		31.425	3.61357		33.885	6.07357
	7	sample7	26.5133	26.7427	26.628	26.26	-0.368005		31.1513	4.52329		31.3275	4.69949		28.8609	2.23289		30.0562	3.42819		30.5774	3.94939		29.2954	2.66739		32.83	6.20199
	8	sample8	25.4333	24.3319	24.8826	31.1667	6.2841		26.82	1.9374		34.91	10.0274		25.0967	0.214101		26.4767	1.5941		26.18	1.2974		25.5333	0.650701		35.435	10.5524
	27	sample27	25.93	26.3745	26.1522	24.6	-1.55223		28.89	2.73777		33.5	7.34777		30.63	4.47777		27.39	1.23777		0	-26.1522		27.42	1.26777		30.31	4.15777
	5	sample5	29.03	27.2522	28.1411	0	-29.1674		31.6567	2.48928		0	-29.1674		30.94	1.77258		30.4633	1.29588		31.2033	2.03588		31.04	1.87258		0	-29.1674
	6	sample6	26.45	31.8848	29.1674	36.5433	7.63625		27.76	-1.14705		37.9233	9.01625		27.3767	-1.53035		27.995	-0.912053		28.2933	-0.613753		27.7533	-1.15375		35.36	6.45295
	9	sample9	32.94	24.8741	28.9071	0	-29.6062		37.07	7.46376		0	-29.6062		0	-29.6062		35.2	5.59376		35.56	5.95376		35.2	5.59376		35.81	6.20376
	10	sample10	31.83	27.3825	29.6062	0	-26.9853		33.3	6.31465		0	-26.9853		0	-26.9853		0	-26.9853		0	-26.9853		0	-26.9853		32.56	5.57465
	11	Sample11	27.04	26.9307	26.9853	0	-32.1018		29.16	-2.94181		23.666	-8.43581		33.06	0.958188		28.46	-3.64181		28.34	-3.76181		29.63	-2.47181		31.65	-0.451812
	12	sample12	37.65	26.5536	32.1018	0	-26.4634		34.88	8.41655		0	-26.4634		33.33	6.86655		34.51	8.04655		33.9	7.43655		34.19	7.72655		32.5	6.03655
	13	sample13	27.62	25.3069	26.4634	0	-29.3296		30.01	0.680394		36.4	7.07039		29.59	0.260394		29.27	-0.0596061		30.21	0.880394		30.51	1.18039		35.58	6.25039
	16	sample16	31.3	27.3592	29.3296	0	-30.2931		33.3	3.0069		0	-30.2931		0	-30.2931		0	-30.2931		0	-30.2931		0	-30.2931		35.8	5.5069
	17	sample17	37.65	22.9362	30.2931	0	-26.4398		34.88	8.44018		0	-26.4398		33.33	6.89018		34.51	8.07018		33.9	7.46018		34.19	7.75018		32.5	6.06018
	18	sample18	27.62	25.2596	26.4398	0	-29.136		30.01	0.874001		36.39	7.254		29.59	0.454001		29.27	0.134001		30.32	1.184		30.51	1.374		35.58	6.444
	19	sample19	28.14	30.132	29.136	0	-27.2384		30.35	3.1116		0	-27.2384		28.58	1.3416		29.18	1.9416		29.53	2.2916		30.13	2.8916		35.74	8.5016
	20	sample20	24.76	29.7168	27.2384	36.13	9.23367		26.16	-0.736335		0	-26.8963		33.18	6.28367		24.78	-2.11633		25.13	-1.76633		25.27	-1.62633		35.52	8.62367
	26	sample26	26.2528	27.5399	26.8963	0	-27.8228		30.4256	2.60281		0	-27.8228		29.2214	1.39861		31.2044	3.38161		29.7928	1.97001		31.3555	3.53271		34.67	6.84721
	24	sample24	26.73	28.9156	27.8228	0	-25.3581		28.5	3.14186		0	-25.3581		0	-25.3581		26.85	1.49186		26.83	1.47186		27.65	2.29186		36.02	10.6619
	30	sample 30	25.32	25.3963	25.3581	0	-28.495		38.13	9.63495		0	-28.495		29.2	0.704954		26.85	-1.64505		27.51	-0.985046		27.98	-0.515046		34.52	6.02495
	4	sample4	27.41	29.5801	28.495	0	-31.6692		31.6564	-0.0127679		0	-31.6692		31.4005	-0.268668		31.2876	-0.381568		32.6594	0.990232		32.3545	0.685332		34.66	2.99083
	14	sample14	28.14	32.3916	30.2658	0	-25.623		30.35	4.72695		0	-25.623		28.58	2.95695		29.18	3.55695		29.53	3.90695		30.13	4.50695		35.74	10.117
	15	sample15	32.94	30.3983	31.6692	0	-27.698		37.07	9.37202		0	-27.698		0	-27.698		35.2	7.50202		35.56	7.86202		35.2	7.50202		34.96	7.26202
	22	sample22	26.03	25.2161	25.623	0	-26.6217		28.67	2.04828		0	-26.6217		0	-26.6217		26.5	-0.121719		27.29	0.668281		28.12	1.49828		27.32	0.698281
	29	sample 29	24.68	30.716	27.698	34.26	13.2243		29.16	8.12427		0	-21.0357		34.56	13.5243		26.57	5.53427		26.72	5.68427		27.61	6.57427		33.74	12.7043
	23	Sample23	27.97	25.2734	26.6217	32.29	3.79816		28.72	0.228157		24.59	-3.90184		28.2	-0.291843		28.6	0.108157		28.97	0.478157		30.42	1.92816		36.09	7.59816
		DU145 Cells	17.0494	25.022	21.0357	32.3729	32.3729		28.1435	28.1435		24.1715	24.1715		30.8184	30.8184		30.3238	30.3238		30.0915	30.0915		23.5919	23.5919		21.7544	21.7544
		PBMCs	27.7873	29.1964	28.4918	33.8653	33.8653		31.6353	31.6353		0	0		31.9123	31.9123		30.3731	30.3731		31.1019	31.1019		31.4518	31.4518		36.1721	36.1721
		Healer at 12 months
		Healer at 6 months
		Non healer

## Sheet: abscess and periodontitis
	average CT value	average CT value		CT value			average CT value			average CT value			average CT value			average CT value			average CT value			average CT value			average CT value
Control	B-Actin	B-globin	average of actin and globin	COL1A1	relative GE		VTN	relative GE		ITGA5	relative GE		IL4	relative GE		ANGPT	relative GE		TNF	relative GE		CTGF	relative GE		VEGFA	relative GE
abscess
1	27.7067	26.3228	27.0147	0	-27.0147		31.6	4.58527		0	-27.0147		0	-27.0147		0	-27.0147		30.9233	3.90861		0	-27.0147		36.2	9.18527
3	27.435	28.1879	27.8114	0	-27.8114		32.27	4.45857		0	-27.8114		0	-27.8114		30.895	3.08357		30.75	2.93857		31.425	3.61357		33.885	6.07357
7	26.5133	26.7427	26.628	26.26	-0.368005		31.1513	4.52329		31.3275	4.69949		28.8609	2.23289		30.0562	3.42819		30.5774	3.94939		29.2954	2.66739		32.83	6.20199
8	25.4333	24.3319	24.8826	31.1667	6.2841		26.82	1.9374		34.91	10.0274		25.0967	0.214101		26.4767	1.5941		26.18	1.2974		25.5333	0.650701		35.435	10.5524
6	26.45	31.8848	29.1674	36.5433	7.63625		27.76	-1.14705		37.9233	9.01625		27.3767	-1.53035		27.995	-0.912053		28.2933	-0.613753		27.7533	-1.15375		35.36	6.45295
12	37.65	26.5536	32.1018	0	-26.4634		34.88	8.41655		0	-26.4634		33.33	6.86655		34.51	8.04655		33.9	7.43655		34.19	7.72655		32.5	6.03655
16	31.3	27.3592	29.3296	0	-30.2931		33.3	3.0069		0	-30.2931		0	-30.2931		0	-30.2931		0	-30.2931		0	-30.2931		35.8	5.5069
19	28.14	30.132	29.136	0	-27.2384		30.35	3.1116		0	-27.2384		28.58	1.3416		29.18	1.9416		29.53	2.2916		30.13	2.8916		35.74	8.5016
20	24.76	29.7168	27.2384	36.13	9.23367		26.16	-0.736335		0	-26.8963		33.18	6.28367		24.78	-2.11633		25.13	-1.76633		25.27	-1.62633		35.52	8.62367
4	27.41	29.5801	28.495	0	-31.6692		31.6564	-0.0127679		0	-31.6692		31.4005	-0.268668		31.2876	-0.381568		32.6594	0.990232		32.3545	0.685332		34.66	2.99083
14	28.14	32.3916	30.2658	0	-25.623		30.35	4.72695		0	-25.623		28.58	2.95695		29.18	3.55695		29.53	3.90695		30.13	4.50695		35.74	10.117
15	32.94	30.3983	31.6692	0	-27.698		37.07	9.37202		0	-27.698		0	-27.698		35.2	7.50202		35.56	7.86202		35.2	7.50202		34.96	7.26202
23	27.97	25.2734	26.6217	32.29	3.79816		28.72	0.228157		24.59	-3.90184		28.2	-0.291843		28.6	0.108157		28.97	0.478157		30.42	1.92816		36.09	7.59816
29	24.68	30.716	27.698	34.26	13.2243		29.16	8.12427		0	-21.0357		34.56	13.5243		26.57	5.53427		26.72	5.68427		27.61	6.57427		33.74	12.7043
periodontitis
2	27.833	26.1774	27.0052	38.22	11.2148		28.84	1.83482		0	-27.0052		0	-27.0052		0	-27.0052		29.36	2.35482		0	-27.0052		34.93	7.92482
27	25.93	26.3745	26.1522	24.6	-1.55223		28.89	2.73777		33.5	7.34777		30.63	4.47777		27.39	1.23777		0	-26.1522		27.42	1.26777		30.31	4.15777
5	29.03	27.2522	28.1411	0	-29.1674		31.6567	2.48928		0	-29.1674		30.94	1.77258		30.4633	1.29588		31.2033	2.03588		31.04	1.87258		0	-29.1674
9	32.94	24.8741	28.9071	0	-29.6062		37.07	7.46376		0	-29.6062		0	-29.6062		35.2	5.59376		35.56	5.95376		35.2	5.59376		35.81	6.20376
10	31.83	27.3825	29.6062	0	-26.9853		33.3	6.31465		0	-26.9853		0	-26.9853		0	-26.9853		0	-26.9853		0	-26.9853		32.56	5.57465
11	27.04	26.9307	26.9853	0	-32.1018		29.16	-2.94181		23.666	-8.43581		33.06	0.958188		28.46	-3.64181		28.34	-3.76181		29.63	-2.47181		31.65	-0.451812
13	27.62	25.3069	26.4634	0	-29.3296		30.01	0.680394		36.4	7.07039		29.59	0.260394		29.27	-0.0596061		30.21	0.880394		30.51	1.18039		35.58	6.25039
17	37.65	22.9362	30.2931	0	-26.4398		34.88	8.44018		0	-26.4398		33.33	6.89018		34.51	8.07018		33.9	7.46018		34.19	7.75018		32.5	6.06018
18	27.62	25.2596	26.4398	0	-29.136		30.01	0.874001		36.39	7.254		29.59	0.454001		29.27	0.134001		30.32	1.184		30.51	1.374		35.58	6.444
24	26.2528	27.5399	26.8963	0	-27.8228		30.4256	2.60281		0	-27.8228		29.2214	1.39861		31.2044	3.38161		29.7928	1.97001		31.3555	3.53271		34.67	6.84721
26	26.73	28.9156	27.8228	0	-25.3581		28.5	3.14186		0	-25.3581		0	-25.3581		26.85	1.49186		26.83	1.47186		27.65	2.29186		36.02	10.6619
30	25.32	25.3963	25.3581	0	-28.495		38.13	9.63495		0	-28.495		29.2	0.704954		26.85	-1.64505		27.51	-0.985046		27.98	-0.515046		34.52	6.02495
22	26.03	25.2161	25.623	0	-26.6217		28.67	2.04828		0	-26.6217		0	-26.6217		26.5	-0.121719		27.29	0.668281		28.12	1.49828		27.32	0.698281
